# Supplementary material for: Superantigens, a Paradox of the Immune Response
Source: Toxins (Basel). 2022 Nov 18;14(11):800. doi: 10.3390/toxins14110800 (PMC9692936; doi:10.3390/toxins14110800)
Supplement: Supplementary file 1 [file toxins-14-00800-s001.zip]

Archive with 1 entries (1 files):
- toxins-1943464-supplementary.xlsx
