# Supplementary material for: Superantigens, a Paradox of the Immune Response
Source: Toxins (Basel). 2022 Nov 18;14(11):800. doi: 10.3390/toxins14110800 (PMC9692936; doi:10.3390/toxins14110800)
Supplement: Supplementary file 1 [file toxins-14-00800-s001.zip › toxins-1943464-supplementary.xlsx]

## Sheet: Hoja1
			https://blast.ncbi.nlm.nih.gov/Blast.cgi
				% protein sequence identity (Query Cover %)
	Evidence	Uniprot Entry	Toxin	SEA	SEB	SEC1	SED	SEE	TSST-1	SEG	SEH	SEI	SElJ	SEK	SEL	SEM	SEN	SEO	SEP	SEQ	SER	SES	SET	SElU	SElV	SElW	SElX	SElY	SElZ	SEl26	SEl27	SE01	SE02
	evidence at protein level	P0A0L2 (ETXA_STAAU)	SEA	100																														SEA
	protein level	P01552 (ETXB_STAAU)	SEB	33.33 (98)	100																													SEB
	protein level	P01553 (ENTC1_STAAU)	SEC1	30.51 (99)	68.16 (99)	100																												SEC1
	protein level	P20723 (ETXD_STAAU)	SED	50.39 (99)	36.50 (95)	32.58 (97)	100																											SED
	protein level	P12993 (ETXE_STAAU)	SEE	83.27 (100)	33.70 (98)	29.89 (98)	52.73 (99)	100																										SEE
	protein level	P06886 (TSST_STAAU)	TSST-1	25.71 (35)	26.45 (42)	35.29 (19)	27.82 (50)	27.27 (37)	100																									TSST-1
	protein level	P0A0L8 (ETXG_STAAU)	SEG	30.81 (72)	45.27 (88)	42.50 (88)	28.15 (85)	32.16 (72)	33.93 (23)	100																								SEG
	protein level	P0A0M0 (ETXH_STAAU)	SEH	37.05 (86)	33.33 (87)	29.14 (65)	36.84 (87)	37.95 (86)	31.52 (38)	34.09 (71)	100																							SEH
	protein level no chequeada	Q52T95 (Q52T95_STAAU)	SEI	39.20 (63)	30.65 (63)	30.11 (60)	35.98 (78)	38.64 (63)	21.98 (37)	28.57(80)	34.83 (70)	100																						SEI
	predicted protein	Q76LS7 (Q76LS7_STAAU)	SElJ	63.81 (100)	33.45 (98)	29.71 (84)	54.63 (87)	63.42 (100)	35.29 (21)	32.18 (75)	35.40 (89)	35.40 (95)	100																					SElJ
	protein level no chequeada	Q93CC5 (Q93CC5_STAAU)	SEK	35.68 (66)	31.28 (60)	28.57 (60)	38.65 (58)	32.73 (80)	23.60 (37)	28.39 (84)	32.16 (63)	70.18 (99)	36.36 (60)	100																				SEK
	predicted protein	BAB43096.1 (A0A0H3JNB4 )	SEL	34.40 (79)	28.83 (99)	26.77 (95)	40.34 (63)	35.29 (79)	27.18 (35)	28.76 (79)	28.00 (96)	60.56 (97)	31.72 (94)	56.96 (97)	100																			SEL
	predicted protein	BAR12023.1 (A0A389VJ56_STAAU)	SEM	37.93 (63)	29.75 (78)	26.84 (95)	44.10 (57)	37.95 (59)	54.55 (4)	28.38 (81)	32.27 (82)	62.04 (98)	37.36 (68)	56.17 (96)	54.85 (98)	100																		SEM
	predicted protein	CRI13669.1 (W8UWT4_STAAU)	SEN	39.53 (96)	34.34 (73)	29.95 (73)	40.28 (80)	41.75 (74)	23.45 (56)	32.49 (74)	46.95 (66)	30.64 (75)	42.86 (72)	31.71 (64)	30.43 (73)	28.14 (97)	100																	SEN
	predicted protein	MVH47055.1 (A0A5N5IJZ3_STAAU)	SEO	38.52 (91)	36.61 (92)	34.71 (87)	39.84 (93)	38.87 (91)	35.90 (15)	32.20 (92)	35.81 (89)	29.20 (94)	42.86 (86)	35.19 (64)	36.93 (70)	31.15 (70)	44.17 (94)	100																SEO
	predicted protein	BAB43036.1 (A0A0H3JQX0_STAAN)	SEP	77.43 (100)	34.35 (95)	28.94 (98)	50.20 (97)	78.60 (100)	24.53 (73)	30.60 (98)	36.11 (97)	36.93 (77)	59.92 (95)	33.48 (88)	37.50 (64)	37.35 (66)	41.27 (98)	36.78 (95)	100															SEP
	predicted protein	AAL67620.1 (Q8VLW7_STAAU)	SEQ	40.74 (58)	31.84 (77)	34.39 (63)	37.78 (64)	38.27 (58)	21.74 (38)	29.07 (85)	28.92 (96)	62.44 (97)	37.36 (73)	54.96 (99)	55.46 (98)	60.85 (97)	31.07 (76)	37.29 (77)	40 (56)	100														SEQ
	predicted protein	BAC97795.1 (Q76LS8_STAAU)	SER	31.46 (98)	45.25 (95)	40.93 (95)	28.52 (97)	28.95 (98)	20.86 (67)	56.42(99)	30.77 (98)	32.07 (77)	30.22 (95)	32.37 (65)	28.62 (99)	31.68 (76)	31.47 (94)	35.56 (97)	31.20 (97)	31.91 (65)	100													SER
	predicted protein	BAG06667.1 (B0I1V7_STAAU)	SES	38.52 (98)	32.16 (94)	29.89 (99)	40.94 (98)	38.49 (97)	32.65 (19)	35.52 (96)	37.39 (95)	36.36 (77)	38.34 (94)	37.20 (64)	37.57 (72)	32.12 (85)	48.21 (96)	44.11 (100)	40.23 (99)	38.98 (67)	34.09 (97)	100												SES
	predicted protein	BAG06666.1 (B0I1V6_STAAU)	SET	27.12 (22)$	26.88 (31)	37.04 (8)	31.51 (27)	28.81 (22)	22.38 (85)	25.53 (24)	25.77 (40)	25.00 (32)	27.12 (43)	26.29 (69)	26.98 (99)	21.18 (35)	28.15 (55)	54.55 (47)	30.00 (47)	30.77 (38)	26.09 (34)	24.07 (73)	100											SET
	predicted protein	QTY42396.1 (A0A8B1CJY2_STAAU)	SElU	32.47 (98)	53.08 (94)	54.62 (92)	30.45 (87)	30.88 (98)	21.43 (52)	39.18 (90)	30.15 (96)	31.44 (92)	32.60 (93)	32.24 (70)	31.66 (72)	31.58 (90)	29.93 (99)	34.55 (87)	28.78 (97)	32.34 (68)	42.69 (94)	31.38 (85)	25.89 (50)	100										SElU
	predicted protein	ABK27165.1 (A0FKY6_STAAU)	SElV	36.79 (70)	30.42 (78)	24.34 (94)	39.75 (57)	37.35 (59)	18.52 (28)	28.38 (81)	32.73 (82)	70.64 (99)	35.65 (83)	59.75 (97)	56.12 (98)	89.03 (99)	27.63 (96)	34.25 (64)	37.95 (59)	59.83 (91)	31.37 (71)	32.12 (68)	23.08 (26)	30.61 (87)	100									SElV
	predicted protein	ASK05479.1 (A0A220QKJ1_STAAU)	SElW	39.76 (98)	30.28 (92)	28.52 (92)	38.33 (87)	38.98 (98)	21.71 (66)	27.78 (98)	35.92 (98)	36.42 (71)	40.71 (94)	35.80 (64)	34.66 (89)	33.14 (79)	37.30 (96)	37.21 (96)	38.80 (96)	34.08 (67)	31.82 (73)	37.44 (84)	21.59 (40)	33.01 (78)	32.66 (85)	100								SElW
	evidence at protein level	BAF66634.1 (SELX_STAAE)	SElX	32.00 (19)	29.27 (15)	28.57 (17)	30.77 (14)	33.33 (15)	25.86 (49)	55.56 (28)	34.62 (24)	33.33 (29)	31.91 (45)	30.56 (21)	21.13 (35)	38.89 (52)	53.33 (17)	39.29 (11)	40.62 (77)	27.78 (21)	50.00 (24)	66.67 (09)	21.82 (51)	28.21 (15)	30.56 (61)	37.14 (14)	100							SElX
	predicted protein	QKD77120.1 (A0A6M8B4L2_STAAU)	SElY	26.67 (34)	30.30 (12)	22.49 (86)	29.52 (40)	24.16 (57)	21.86 (89)	27.66 (34)	24.07 (96)	23.70 (85)	22.86 (67)	22.96 (54)	24.79 (61)	23.72 (63)	21.24 (50)	26.21 (55)	32.61 (17)	24.73 (67)	30.30 (23)	22.22 (39)	34.68 (99)	23.78 (62)	27.19 (56)	36.36 (17)	29.70 (46)	100						SElY
s. argenteus	predicted protein	QFG75929.1 (A0A5P6A8A0_9STAP)	SElZ	27.55 (95)	44.23 (95)	47.71 (94)	28.04 (100)	27.44 (98)	24.60 (52)	40.93 (89)	27.86 (97)	27.27 (72)	28.84 (94)	29.90 (72)	25.55 (98)	25.99 (98)	29.71 (65)	32.22 (96)	27.44 (96)	25.65 (64)	36.15 (97)	30.89 (94)	29.41 (41)	45.64 (91)	23.72 (97)	28.14 (95)	28.75 (79)	26 (48)	100					SElZ
	predicted protein	AVX35646.1 (A0A2R4NHQ0_STAAU)	SEl26	37.99 (64)	34.97 (46)	31.88 (71)	37.36 (62)	37.50 (63)	21.51 (31)	31.34 (71)	31.35 (69)	61.03 (97)	31.60 (94)	58.02 (100)	56.07 (99)	58.44 (96)	26.89 (98)	34.43 (64)	39.77 (66)	62.25 (96)	29.00 (80)	35.75 (82)	21.08 (72)	31.28 (79)	58.01 (96)	34.62 (76)	20.90 (24)	25.81 (46)	24.32 (65)	100				SEl26
	predicted protein	AVX35642.1 (A0A2R4NHP6_STAAU)	SEl27	27.45 (95)	46.69 (95)	46.51 (95)	30.71 (86)	31.02 (77)	31.37 (50)	43.53 (96)	29.13 (98)	27.12 (72)	29.50 (92)	28.26 (68)	29.89 (68)	27.63 (87)	27.57 (99)	31.40 (95)	28.57 (95)	27.27 (67)	41.43 (94)	33.20 (92)	31.82 (28)	46.56 (100)	26.55 (86)	25.79 (94)	37.21 (26)	21.55 (49)	48.29 (89)	28.41 (64)	100			SEl27
	predicted protein	BAX07186.1	SE01	52.61 (98)	32.31 (98)	30.86 (98)	56.69 (98)	56.22 (98)	31.43 (27)	34.60 (79)	39.66 (92)	39.20 (65)	61.16 (89)	37.00 (85)	39.78 (67)	34.65 (96)	42.27 (76)	41.13 (96)	58.33 (91)	40.00 (69)	32.85 (78)	40.71 (98)	26.45 (42)	33.06 (90)	33.86 (96)	42.17 (99)	34.78 (18)	26.74 (67)	27.65 (99)	42.05 (65)	26.92 (100)	100		SE01
	predicted protein	BBK66186.1	SE02	26.62 (97)	42.88 (100)	46.95 (98)	27.04 (100)	25.87 (97)	24.05 (56)	41.35 (89)	29.38 (67)	27.27 (62)	27.57 (91)	29.90 (68)	27.08 (67)	24.64 (100)	29.14 (66)	33.06 (88)	26.64 (89)	25.77 (69)	36.29 (96)	30.50 (97)	29.41 (13)	44.31 (94)	23.36 (99)	28.10 (78)	28.75 (29)	25.00 (28)	95.37 (100)	25.15 (83)	47.64 (89)	28.73 (99)	100	SE02
